# Supplementary material for: Pregnancy with mixed connective tissue disease: Exploration of factors influencing live birth outcomes
Source: PLoS One. 2024 Dec 5;19(12):e0303318. doi: 10.1371/journal.pone.0303318 (PMC11620383; doi:10.1371/journal.pone.0303318)
Supplement: S1 Data — (XLSX) [file pone.0303318.s001.xlsx]

## Sheet: All
ID	児生死(生:0,死:1)	分娩週数(正期産：0 早産：１）	分娩 週	分娩 日	分娩方法(経腟分娩：0 帝王切開：1)	分娩時年齢	G(妊娠回数)	P(出産回数)	不妊治療歴(無:0,有:1)	バイアスピリン使用(有:0,無:1)	ヘパリンカルシム使用(有:0,無:1)	MCTD以外	SLE1	妊娠前の治療(PSL●mgなど)	ステロイド投与(無:0 有:1)	妊娠前の症状	肺高血圧症(有:1)	腎症(有:1)	妊娠後の投与量の変化(何週からPSL10mgへ増量や免疫抑制剤●mgへ増量など、新規で始まった薬剤あれば記載)	免疫抑制剤使用(有:0,無:1)	免疫抑制剤の種類と投与量(TAC)	自己抗体(陽性のものすべて)	抗U1-RNP抗体価	抗SS-A抗体(陽性:1)	抗SS-A抗体価	胎児不整脈の有無(有:1)	膠原病以外の他の合併症・既往症	妊娠高血圧症候群（無:0有:1)	妊娠糖尿病(無：0有:1)	FGR(無:0有:1)	常位胎盤早期剥離(無:0 有:1)	FGR 発症 週	FGR max -●SD	分娩時間	NRFSの有無(有:0,無:1)	出血量(ml)	弛緩出血(有:0,無:1)	輸血(有:0,無:1)	出生体重	男0 女1	Ap 1	Ap 5	UApH	AGA0SFD1HFD2
6859125	1	NA	NA	NA	NA	35	2	1	0	NA	NA	SjS	NA	NA	0	NA	NA	NA	NA	NA	NA	NA	NA	0	NA	0	NA	0	0	0	0	NA	NA	NA	NA	NA	NA	NA	NA	NA	NA	NA	NA	NA
9625248	1	NA	NA	NA	NA	33	2	0	0	1		SjS	NA	12	1	1	0	NA	NA	0	NA	NA	NA	0	NA	0	妊娠14週にderomoidに対してLC	0	0	0	0	NA	NA	NA	NA	NA	NA	NA	NA	NA	NA	NA	NA	NA
1280376	1	NA	NA	NA	NA	NA	1	0	0	NA	NA	NA	NA	NA	0	NA	NA	NA	NA	NA	NA	NA	NA	NA	NA	0	NA	0	0	0	0	NA	NA	NA	NA	NA	NA	NA	NA	NA	NA	NA	NA	NA
5069490	1	NA	NA	NA	NA	NA	5	NA	0	NA	NA	NA	NA	NA	0	NA	NA	NA	NA	NA	NA	NA	NA	NA	NA	0	NA	0	0	0	0	NA	NA	NA	NA	NA	NA	NA	NA	NA	NA	NA	NA	NA
5069490	1	NA	NA	NA	NA	NA	3	NA	0	NA	NA	NA	NA	NA	0	NA	NA	NA	NA	NA	NA	NA	NA	NA	NA	0	NA	0	0	0	0	NA	NA	NA	NA	NA	NA	NA	NA	NA	NA	NA	NA	NA
5580515	1	NA	NA	NA	NA	NA	1	NA	0	NA	NA	NA	NA	NA	0	NA	NA	NA	NA	NA	NA	NA	NA	NA	NA	0	NA	0	0	0	0	NA	NA	NA	NA	NA	NA	NA	NA	NA	NA	NA	NA	NA
6138547	1	NA	NA	NA	NA	NA	1	NA	0	NA	NA	NA	NA	NA	0	NA	NA	NA	NA	NA	NA	NA	NA	NA	NA	0	NA	0	0	0	0	NA	NA	NA	NA	NA	NA	NA	NA	NA	NA	NA	NA	NA
10315615	1	NA	NA	NA	NA	35	NA	NA	0	NA	NA	NA	NA	NA	0	NA	NA	NA	NA	NA	NA	NA	NA	NA	NA	0	NA	0	0	0	0	NA	NA	NA	NA	NA	NA	NA	NA	NA	NA	NA	NA	NA
32510	1	NA	NA	NA	NA	NA	2	NA	0	NA	NA	NA	NA	NA	0	NA	NA	NA	NA	NA	NA	NA	NA	NA	NA	0	NA	0	0	0	0	NA	NA	NA	NA	NA	NA	NA	NA	NA	NA	NA	NA	NA
32510	1	NA	NA	NA	NA	NA	1	NA	0	NA	NA	NA	NA	NA	0	NA	NA	NA	NA	NA	NA	NA	NA	NA	NA	0	NA	0	0	0	0	NA	NA	NA	NA	NA	NA	NA	NA	NA	NA	NA	NA	NA
3870412	1	NA	NA	NA	NA	NA	NA	NA	0	NA	NA	NA	NA	NA	0	NA	NA	NA	NA	NA	NA	NA	NA	NA	NA	0	NA	0	0	0	0	NA	NA	NA	NA	NA	NA	NA	NA	NA	NA	NA	NA	NA
9625248	1	NA	NA	NA	NA	NA	1	NA	0	NA	NA	NA	NA	NA	0	NA	NA	NA	NA	NA	NA	NA	NA	NA	NA	0	NA	0	0	0	0	NA	NA	NA	NA	NA	NA	NA	NA	NA	NA	NA	NA	NA
12217834	1	NA	NA	NA	NA	NA	1	0	NA	NA	NA	NA	NA	NA	1	NA	NA	NA	NA	0	NA	NA	NA	NA	NA	0	NA	0	0	0	0	NA	NA	NA	NA	NA	NA	NA	NA	NA	NA	NA	NA	NA
11176782	1	NA	NA	NA	NA	33	1	0	0	1	1	強皮症 SLE	1	NA	1	1	0	1	NA	0	NA	NA	128	0	NA	0	NA	0	0	0	0	NA	NA	NA	NA	NA	NA	NA	NA	NA	NA	NA	NA	NA
11176782	1	NA	NA	NA	NA	33	2	0	0	1	1	強皮症 SLE	1	NA	1	1	0	0	NA	0	NA	NA	128	0	NA	0	NA	0	0	0	0	NA	NA	NA	NA	NA	NA	NA	NA	NA	NA	NA	NA	NA
11176782	1	NA	NA	NA	NA	34	3	0	0	1	1	強皮症 SLE	1	10	1	1	0	0	NA	0	NA	NA	128	0	NA	0	NA	0	0	0	0	NA	NA	NA	NA	NA	NA	NA	NA	NA	NA	NA	NA	NA
5069490	NA	NA	NA	NA	NA	NA	2	NA	0	NA	NA	NA	NA	NA	0	NA	NA	NA	NA	NA	NA	NA	NA	NA	NA	0	NA	0	0	0	0	NA	NA	NA	NA	NA	NA	NA	NA	NA	NA	NA	NA	NA
5069490	NA	NA	NA	NA	NA	NA	1	NA	0	NA	NA	NA	NA	NA	0	NA	NA	NA	NA	NA	NA	NA	NA	NA	NA	0	NA	0	0	0	0	NA	NA	NA	NA	NA	NA	NA	NA	NA	NA	NA	NA	NA
11294360	NA	NA	NA	NA	NA	NA	1	0	0	NA	NA	NA	NA	NA	0	NA	NA	NA	NA	NA	NA	NA	NA	NA	NA	0	NA	0	0	0	0	NA	NA	NA	NA	NA	NA	NA	NA	NA	NA	NA	NA	NA
6138547	0	1	36	3	1	29	2	0	0	NA	NA	NA	NA	NA	0	NA	NA	NA	当初PSL 10mg分娩時9mg	0	NA	NA	NA	0	NA	0	NA	0	0	0	0	NA	NA	NA	NA	800	0	1	2398	0	8	9	7.351	0
1280376	0	1	36	3	0	26	2	0	0	NA	NA	NA	NA	0	0	NA	0	0	0	0	NA	NA	NA	0	NA	0	NA	0	0	0	0	NA	NA	10時間35分	NA	446	1	0	2416	1	9	10	7.338	0
7292173	0	1	36	NA	0	34	1	0	0	NA	NA	NA	NA	NA	0	NA	NA	NA	NA	NA	NA	NA	NA	NA	NA	0	NA	0	0	0	0	NA	NA	NA	NA	NA	NA	NA	2510	1	NA	NA	NA	0
6875278	0	1	35	6	1	28	1	0	0	NA	NA	SLE	1	5	1	NA	NA	NA	NA	NA	NA	NA	NA	NA	NA	0	NA	0	0	1	0	NA	NA	NA	1	570	0	0	2147	0	9	9	7.322	0
7292173	0	1	35	5	0	38	2	1	0	0	NA	NA	NA	10	1	NA	1	0	バイアスピリン再開 PSL 10mgで継続	0	NA	NA	64	1	2	0	脳梗塞、脳動脈瘤	0	0	1	0	32	-1.7	2時間	0	100	0	0	1880	1	9	10	7.214	1
11294360	0	1	35	5	0	36	2	0	0	1	NA	SjS	0	10	1	1	0	0	PSL 10mg、アドシルカ20mg継続	0	NA	NA	16	1	1	0	GDM うつ病	0	1	1	0	34	-1.7	7時間9分	0	80	0	0	1820	0	9	10	7.224	1
3927889	0	0	NA	NA	1	24	NA	NA	0	NA	NA	NA	NA	8	1	NA	0	NA	PSL 8mg	NA	NA	NA	NA	NA	NA	0	NA	0	0	0	0	NA	NA	NA	NA	NA	NA	NA	3180	NA	9	10	NA	NA
3145670	0	0	37	4	0	28	1	0	0	NA	NA	NA	NA	NA	0	1	0	0	NA	0	NA	NA	64	0	NA	0	NA	0	0	0	0	NA	NA	8時間45分	NA	692	0	0	2052	1	9	10	7.268	1
32510	0	0	38	4	0	29	3	0	1	NA	NA	IP	0	NA	0	1	NA	NA	NA	0	NA	NA	500	0	NA	0	NA	1	0	0	0	NA	NA	NA	NA	492	1	0	2432	1	9	10	NA	0
1526959	0	0	39	0	0	36	1	0	0	NA	NA	SjS	0	NA	0	NA	NA	NA	NA	NA	NA	NA	NA	NA	NA	0	NA	0	0	0	0	NA	NA	NA	NA	NA	NA	NA	3040	1	NA	NA	NA	0
5580515	0	0	40	2	0	30	2	0	0	0	NA	SjS	0	0	0	1	0	0	ステロイドフリー	0	NA	カルジオリピン抗体	4	0	NA	0	NA	0	0	0	0	NA	NA	NA	NA	542	0	0	3442	0	9	10	7.268	0
2700811	0	0	37	4	0	30	1	0	0	NA	NA	RA	0	10	1	1	0	0	PSL 15mgに増量	0	NA	NA	1	0	NA	0	NA	0	0	0	0	NA	NA	NA	NA	90	0	0	2324	1	9	10	7.251	0
5069490	0	0	37	6	1	33	6	2	0	NA	NA	NA	NA	7	1	NA	NA	NA	NA	0	NA	NA	1	NA	NA	0	NA	0	0	0	0	NA	NA	NA	NA	NA	0	0	2330	1	8	10	NA	1
6859125	0	0	39	4	0	34	1	0	0	NA	NA	SjS	0	NA	0	NA	NA	NA	ステロイドフリー	0	NA	NA	NA	1	64	0	NA	0	0	0	0	NA	NA	NA	NA	452	0	0	3678	1	8	9	7.288	2
5069490	0	0	38	3	0	28	4	0	0	NA	NA	NA	NA	7	1	1	0	0	産褥からPSL 15㎎増量。→10mgへ	0	NA	NA	16	0	NA	0	NA	0	0	0	0	NA	NA	NA	NA	177	0	0	2466	0	9	10	7.268	0
1526959	0	0	38	1	0	30	2	1	0	NA	NA	SjS	0	NA	0	1	0	0	NA	0	NA	NA	256	1	256	0	NA	0	0	0	0	NA	NA	NA	NA	303	0	0	2950	0	9	9	7.377	0
6859125	0	0	37	5	0	37	3	1	0	NA	NA	SjS	0	NA	0	NA	NA	NA	NA	NA	NA	NA	NA	0	NA	0	NA	0	0	0	0	NA	NA	NA	NA	NA	NA	NA	3524	0	9	NA	7.316	2
6049206	0	0	38	3	1	28	NA	NA	0	NA	NA	NA	NA	10	1	1	NA	NA	NA	NA	NA	NA	1	NA	NA	0	NA	0	0	0	0	NA	NA	NA	NA	NA	0	0	2164	0	9	10	NA	1
7586374	0	0	40	NA	0	36	NA	NA	0	NA	NA	NA	NA	NA	0	NA	NA	NA	PSL 2.5mg	NA	NA	NA	NA	NA	NA	0	NA	0	0	0	0	NA	NA	NA	NA	NA	NA	NA	NA	NA	NA	NA	NA	NA
6173981	0	0	40	0	1	38	1	0	0	1	2	NA	NA	10	1	1	1	0	NA	0	NA	NA	466	0	NA	0	甲状腺機能亢進症 GDM(インスリン)	0	1	0	0	NA	NA	NA	0	530	0	0	3240	1	9	10	7.35	0
10766913	0	0	40	6	0	28	1	0	0	1	NA	NA	NA	0	0	1	0	0	mo	0	NA	NA	4	1	64	0	なし	0	0	0	0	NA	NA	5時間47分	1	370	0	0	3336	0	8	9	7.278	0
11937835	0	0	38	6	0	31	1	0	0	1	NA	NA	NA	0	0	1	0	0	NA	0	NA	NA	16	1	1	0	NA	0	0	1	0	33	-2.01	9時間47分	1	218	0	0	2238	1	9	10	7.2	1
10559736	0	0	38	5	0	39	NA	NA	0	NA	NA	NA	NA	4.5	1	1	0	NA	NA	0	NA	NA	NA	0	NA	0	NA	0	0	0	0	NA	-2.11	5時間6分	NA	256	0	0	2236	1	8	9	NA	1
32510	0	0	39	0	0	32	4	1	0	NA	NA	IP	0	5	1	1	0	0	PSL 5mg	0	NA	NA	16	0	NA	0	NA	0	0	0	0	NA	NA	5時間34分	NA	557	1	0	3172	0	9	10	7.244	0
1995522	0	0	39	6	0	40	2	1	0	NA	NA	SjS	0	7.5	1	1	0	0	PSL 7.5mg	0	NA	NA	0	0	NA	0	NA	0	0	0	0	NA	NA	6時間3分	NA	365	0	0	2778	1	9	10	7.302	0
1995522	0	0	40	3	0	35	1	0	0	NA	NA	SjS	0	7.5	1	1	0	0	PSL 7.5mg	0	NA	NA	0	0	NA	0	NA	0	0	0	0	NA	NA	10時間43分	NA	354	0	0	2848	0	8	10	7.234	0
10859172	0	0	38	0	1	30	1	0	0	1	NA	NA	NA	6	1	1	0	0	本人希望で妊娠後はPSL10mgへ変更。2017.8.4(9週)〜Plt 12.1万↓のためTAC 1mg併用開始。2017.9.2 Plt 14.8万	1	1	抗M抗体(1倍)	1	1	16	0	CIN3→レーザー、高M抗体陽性	0	0	0	0	NA	NA	NA	1	900	0	0	3138	1	8	9	7.272	0
11191159	0	0	39	4	0	28	1	0	0	1	NA	SLE	1	7	1	1	0	1	症状なし。PSL量は産後も変化なし。	0	NA	カルジオリピン抗体(11U/mL), NDA抗体陰性	4	0	NA	0	NA	0	0	0	0	NA	NA	9時間３５分	0	268	0	0	2684	1	9	9	7.209	0
6875278	0	0	37	6	1	33	2	1	1	1	NA	SLE	1	4	1	1	0	1	27週で尿蛋白増悪、ループス腎炎増悪。5/1にPSL 15mg→20mgまで増量。	0	1	抗Sm抗体	64	0	NA	0	橋本病、IP	0	0	0	0	NA	NA	NA	1	420	0	0	2688	0	8	9	7.178	0
8762118	0	0	40	3	1	37	1	0	1	1	1	NA	NA	3	1	1	0	0	分娩時ステロイドカバーソルコーテフ100mg、術後もソルコーテフ100mg。術後3日PSL6mg、その後3mg内服。	0	NA	NA	16	0	NA	0	右眼横紋筋肉腫ope、大腿骨頭壊死、低置胎盤	0	0	1	0	35	-2	NA	0	2405	1	1	2544	1	9	10	7.32	1
8621253	0	0	38	1	1	36	1	0	1	1	1	SLE,sjs	1	11	1	1	0	0	PSL11mgTAC3mg	1	3	抗DNA抗体、抗Sm抗体、抗核抗体	32	1	32	0	橋本病 脳動脈瘤	0	0	0	0	NA	NA	NA	1	2100	1	0	3356	0	9	10	7.384	2
11298758	0	0	39	0	1	29	1	0	0	1	1	NA	NA	10	1	1	0	0	PSL10ｍｇTAC1ｍｇ	1	3	抗核抗体	16	1	16	0	LSIL	1	0	0	0	NA	NA	NA	1	940	0	0	3362	0	9	10	なし	0
12217834	0	0	38	2	1	41	2	0	1	1	0	APS	0	6	1	1	0	0	PSL6mg APS疑いに対してヘパカル開始。	0	NA	NA	NA	NA	NA	0	NA	0	0	0	0	NA	NA	NA	1	1280	0	0	2524	1	9	10	7.286	0
6875278												SLE	1
7292173												SjS	0
8890079												0	0
9359810												0	0
9625248												SjS	0
10559736												0	0
10995667												SjS	0
11176782												0	0
11191159												0	0
11937835												0	0
12217834												0	0
13697234												SLE	1

## Sheet: analysis_without
live_birth	Preterm	week	day	modeCS1	Age	G	P	fertility_treatment	LDA1	Hep1	MCTD以外	SLE1	PSLmg	PSL1	PSL10	PHT1	Renal1	immune	immune_other	other_antibody	AntiU1-RNPAb	AntiSS-AAb	AntiSS-AAbvalue	Arrhthmia	HDP	GDM	FGR	Previa	FGRweek	FGR_SD	delivery_time	NRFS	Bleeding	Atonic	Bloodtrans	birthweight	gender	Ap 1	Ap 5	UApH	AGA0SFD1HFD2
1	NA	NA	NA	NA	35	2	1	0	NA	NA	SjS	0	NA	0	NA	NA	NA	NA	NA	NA	NA	0	NA	NA	NA	NA	NA	NA	NA	NA	NA	NA	NA	NA	NA	NA	NA	NA	NA	NA	NA
1	NA	NA	NA	NA	33	2	0	0	0	NA	SjS	0	12	1	1	0	NA	0	NA	NA	NA	0	NA	NA	NA	NA	NA	NA	NA	NA	NA	NA	NA	NA	NA	NA	NA	NA	NA	NA	NA
1	NA	NA	NA	NA	28	2	1	0	0	0	SLE	1	10	1	1	0	0	1	0	0	1	1	NA	NA	NA	NA	NA	NA	NA	NA	NA	NA	NA	NA	NA	NA	NA	NA	NA	NA	NA
1	NA	NA	NA	NA	NA	1	0	0	NA	NA	NA	NA	NA	0	NA	NA	NA	NA	NA	NA	NA	NA	NA	NA	NA	NA	NA	NA	NA	NA	NA	NA	NA	NA	NA	NA	NA	NA	NA	NA	NA
1	NA	NA	NA	NA	NA	5	NA	0	NA	NA	NA	NA	NA	0	NA	NA	NA	NA	NA	NA	NA	NA	NA	NA	NA	NA	NA	NA	NA	NA	NA	NA	NA	NA	NA	NA	NA	NA	NA	NA	NA
1	NA	NA	NA	NA	NA	3	NA	0	NA	NA	NA	NA	NA	0	NA	NA	NA	NA	NA	NA	NA	NA	NA	NA	NA	NA	NA	NA	NA	NA	NA	NA	NA	NA	NA	NA	NA	NA	NA	NA	NA
1	NA	NA	NA	NA	NA	1	NA	0	NA	NA	NA	0	NA	0	NA	NA	NA	NA	NA	NA	NA	NA	NA	NA	NA	NA	NA	NA	NA	NA	NA	NA	NA	NA	NA	NA	NA	NA	NA	NA	NA
1	NA	NA	NA	NA	NA	1	NA	0	NA	NA	NA	NA	NA	0	NA	NA	NA	NA	NA	NA	NA	NA	NA	NA	NA	NA	NA	NA	NA	NA	NA	NA	NA	NA	NA	NA	NA	NA	NA	NA	NA
1	NA	NA	NA	NA	35	NA	NA	0	NA	NA	NA	NA	NA	0	NA	NA	NA	NA	NA	NA	NA	NA	NA	NA	NA	NA	NA	NA	NA	NA	NA	NA	NA	NA	NA	NA	NA	NA	NA	NA	NA
1	NA	NA	NA	NA	NA	2	NA	0	NA	NA	NA	0	NA	0	NA	NA	NA	NA	NA	NA	NA	NA	NA	NA	NA	NA	NA	NA	NA	NA	NA	NA	NA	NA	NA	NA	NA	NA	NA	NA	NA
1	NA	NA	NA	NA	NA	1	NA	0	NA	NA	NA	0	NA	0	NA	NA	NA	NA	NA	NA	NA	NA	NA	NA	NA	NA	NA	NA	NA	NA	NA	NA	NA	NA	NA	NA	NA	NA	NA	NA	NA
1	NA	NA	NA	NA	NA	NA	NA	0	NA	NA	NA	NA	NA	0	NA	NA	NA	NA	NA	NA	NA	NA	NA	NA	NA	NA	NA	NA	NA	NA	NA	NA	NA	NA	NA	NA	NA	NA	NA	NA	NA
1	NA	NA	NA	NA	NA	1	NA	0	NA	NA	NA	NA	NA	0	NA	NA	NA	NA	NA	NA	NA	NA	NA	NA	NA	NA	NA	NA	NA	NA	NA	NA	NA	NA	NA	NA	NA	NA	NA	NA	NA
1	NA	NA	NA	NA	NA	1	0	NA	NA	NA	NA	0	NA	1	NA	NA	NA	0	NA	NA	NA	NA	NA	NA	NA	NA	NA	NA	NA	NA	NA	NA	NA	NA	NA	NA	NA	NA	NA	NA	NA
1	NA	NA	NA	NA	33	1	0	0	0	1	強皮症 SLE	1	NA	1	NA	0	1	0	NA	NA	128	0	NA	NA	NA	NA	NA	NA	NA	NA	NA	NA	NA	NA	NA	NA	NA	NA	NA	NA	NA
1	NA	NA	NA	NA	33	2	0	0	0	0	強皮症 SLE	1	NA	1	NA	0	0	0	NA	NA	128	0	NA	NA	NA	NA	NA	NA	NA	NA	NA	NA	NA	NA	NA	NA	NA	NA	NA	NA	NA
1	NA	NA	NA	NA	34	3	0	0	0	0	強皮症 SLE	1	10	1	1	0	0	0	NA	NA	128	0	NA	NA	NA	NA	NA	NA	NA	NA	NA	NA	NA	NA	NA	NA	NA	NA	NA	NA	NA
1	NA	NA	NA	NA	NA	2	NA	0	NA	NA	NA	NA	NA	0	NA	NA	NA	NA	NA	NA	NA	NA	NA	NA	NA	NA	NA	NA	NA	NA	NA	NA	NA	NA	NA	NA	NA	NA	NA	NA	NA
1	NA	NA	NA	NA	NA	1	NA	0	NA	NA	NA	NA	NA	0	NA	NA	NA	NA	NA	NA	NA	NA	NA	NA	NA	NA	NA	NA	NA	NA	NA	NA	NA	NA	NA	NA	NA	NA	NA	NA	NA
1	NA	NA	NA	NA	NA	1	0	0	NA	NA	NA	0	NA	0	NA	NA	NA	NA	NA	NA	NA	NA	NA	NA	NA	NA	NA	NA	NA	NA	NA	NA	NA	NA	NA	NA	NA	NA	NA	NA	NA
0	1	36	3	1	29	2	0	0	NA	NA	NA	NA	NA	0	NA	NA	NA	0	NA	NA	NA	0	NA	0	0	0	0	0	NA	NA	NA	NA	800	0	1	2398	0	8	9	7.351	0
0	1	36	3	0	26	2	0	0	NA	NA	NA	NA	NA	0	NA	0	0	0	NA	NA	NA	0	NA	0	0	0	0	0	NA	NA	10.5	NA	446	1	0	2416	1	9	10	7.338	0
0	1	36	NA	0	34	1	0	0	NA	NA	NA	NA	NA	0	NA	NA	NA	NA	NA	NA	NA	NA	NA	0	0	0	0	0	NA	NA	NA	NA	NA	NA	NA	2510	1	NA	NA	NA	0
0	1	35	6	1	28	1	0	0	NA	NA	SLE	1	5	1	0	NA	NA	NA	NA	NA	NA	NA	NA	0	0	0	1	0	NA	NA	NA	1	570	0	0	2147	0	9	9	7.322	0
0	1	35	5	0	38	2	1	0	1	NA	NA	NA	10	1	1	1	0	0	NA	NA	64	1	2	0	0	0	1	0	32	-1.7	2	0	100	0	0	1880	1	9	10	7.214	1
0	1	35	5	0	36	2	0	0	0	NA	SjS	0	10	1	1	0	0	0	NA	NA	16	1	1	0	0	1	1	0	34	-1.7	7	0	80	0	0	1820	0	9	10	7.224	1
0	0	NA	NA	1	24	NA	NA	0	NA	NA	NA	NA	8	1	0	0	NA	NA	NA	NA	NA	NA	NA	0	0	0	0	0	NA	NA	NA	NA	NA	NA	NA	3180	NA	9	10	NA	NA
0	0	37	4	0	28	1	0	0	NA	NA	NA	NA	NA	0	NA	0	0	0	NA	NA	64	0	NA	0	0	0	0	0	NA	NA	9	NA	692	0	0	2052	1	9	10	7.268	1
0	0	38	4	0	29	3	0	1	NA	NA	IP	0	NA	0	NA	NA	NA	0	NA	NA	500	0	NA	0	1	0	0	0	NA	NA	NA	NA	492	1	0	2432	1	9	10	NA	0
0	0	39	0	0	36	1	0	0	NA	NA	SjS	0	NA	0	NA	NA	NA	NA	NA	NA	NA	NA	NA	0	0	0	0	0	NA	NA	NA	NA	NA	NA	NA	3040	1	NA	NA	NA	0
0	0	40	2	0	30	2	0	0	1	NA	SjS	0	NA	0	NA	0	0	0	NA	カルジオリピン抗体	4	0	NA	0	0	0	0	0	NA	NA	NA	NA	542	0	0	3442	0	9	10	7.268	0
0	0	37	4	0	30	1	0	0	NA	NA	RA	0	10	1	1	0	0	0	NA	NA	1	0	NA	0	0	0	0	0	NA	NA	NA	NA	90	0	0	2324	1	9	10	7.251	0
0	0	37	6	1	33	6	1	0	NA	NA	NA	NA	7	1	0	NA	NA	0	NA	NA	1	NA	NA	0	0	0	0	0	NA	NA	NA	NA	NA	0	0	2330	1	8	10	NA	1
0	0	39	4	0	34	1	0	0	NA	NA	SjS	0	NA	0	NA	NA	NA	0	NA	NA	NA	1	64	0	0	0	0	0	NA	NA	NA	NA	452	0	0	3678	1	8	9	7.288	2
0	0	38	3	0	28	4	0	0	NA	NA	NA	NA	7	1	0	0	0	0	NA	NA	16	0	NA	0	0	0	0	0	NA	NA	NA	NA	177	0	0	2466	0	9	10	7.268	0
0	0	38	1	0	30	2	1	0	NA	NA	SjS	0	NA	0	NA	0	0	0	NA	NA	256	1	256	0	0	0	0	0	NA	NA	NA	NA	303	0	0	2950	0	9	9	7.377	0
0	0	37	5	0	37	3	1	0	NA	NA	SjS	0	NA	0	NA	NA	NA	NA	NA	NA	NA	0	NA	0	0	0	0	0	NA	NA	NA	NA	NA	NA	NA	3524	0	9	NA	7.316	2
0	0	38	3	1	28	NA	NA	0	NA	NA	NA	NA	10	1	1	NA	NA	NA	NA	NA	1	NA	NA	0	0	0	0	0	NA	NA	NA	NA	NA	0	0	2164	0	9	10	NA	1
0	0	40	NA	0	36	NA	NA	0	NA	NA	NA	NA	NA	0	NA	NA	NA	NA	NA	NA	NA	NA	NA	0	0	0	0	0	NA	NA	NA	NA	NA	NA	NA	NA	NA	NA	NA	NA	NA
0	0	40	0	1	38	1	0	0	0	1	NA	NA	10	1	1	1	0	0	NA	NA	466	0	NA	0	0	1	0	0	NA	NA	NA	0	530	0	0	3240	1	9	10	7.35	0
0	0	40	6	0	28	1	0	0	0	NA	NA	NA	NA	0	NA	0	0	0	NA	NA	4	1	64	0	0	0	0	0	NA	NA	5.8	1	370	0	0	3336	0	8	9	7.278	0
0	0	38	6	0	31	1	0	0	0	NA	NA	NA	NA	0	NA	0	0	0	NA	NA	16	1	1	0	0	0	1	0	33	-2.01	9.8	1	218	0	0	2238	1	9	10	7.2	1
0	0	38	5	0	39	NA	NA	0	NA	NA	NA	NA	4.5	1	0	0	NA	0	NA	NA	NA	0	NA	0	0	0	0	0	NA	-2.11	5.2	NA	256	0	0	2236	1	8	9	NA	1
0	0	39	0	0	32	4	1	0	NA	NA	IP	0	5	1	0	0	0	0	NA	NA	16	0	NA	0	0	0	0	0	NA	NA	5.5	NA	557	1	0	3172	0	9	10	7.244	0
0	0	39	6	0	40	2	1	0	NA	NA	SjS	0	7.5	1	0	0	0	0	NA	NA	0	0	NA	0	0	0	0	0	NA	NA	6	NA	365	0	0	2778	1	9	10	7.302	0
0	0	40	3	0	35	1	0	0	NA	NA	SjS	0	7.5	1	0	0	0	0	NA	NA	0	0	NA	0	0	0	0	0	NA	NA	10.8	NA	354	0	0	2848	0	8	10	7.234	0
0	0	38	0	1	30	1	0	0	0	NA	NA	NA	6	1	0	0	0	1	1	抗M抗体(1倍)	1	1	16	0	0	0	0	0	NA	NA	NA	1	900	0	0	3138	1	8	9	7.272	0
0	0	39	4	0	28	1	0	0	0	NA	SLE	1	7	1	0	0	1	0	NA	カルジオリピン抗体(11U/mL), NDA抗体陰性	4	0	NA	0	0	0	0	0	NA	NA	9.5	0	268	0	0	2684	1	9	9	7.209	0
0	0	37	6	1	33	2	1	1	0	NA	SLE	1	4	1	0	0	1	0	1	抗Sm抗体	64	0	NA	0	0	0	0	0	NA	NA	NA	1	420	0	0	2688	0	8	9	7.178	0
0	0	40	3	1	37	1	0	1	0	0	NA	NA	3	1	0	0	0	0	NA	NA	16	0	NA	0	0	0	1	0	35	-2	NA	0	2405	1	1	2544	1	9	10	7.32	1
0	0	38	1	1	36	1	0	1	0	0	SLE,sjs	1	11	1	1	0	0	1	3	抗DNA抗体、抗Sm抗体、抗核抗体	32	1	32	0	0	0	0	0	NA	NA	NA	1	2100	1	0	3356	0	9	10	7.384	2
0	0	39	0	1	29	1	0	0	0	0	NA	NA	10	1	1	0	0	1	3	抗核抗体	16	1	16	0	1	0	0	0	NA	NA	NA	1	940	0	0	3362	0	9	10	なし	0
0	0	38	2	1	41	2	0	1	0	1	APS	0	6	1	0	0	0	0	NA	NA	NA	NA	NA	0	0	0	0	0	NA	NA	NA	1	1280	0	0	2524	1	9	10	7.286	0
0	0	39	0	0	35	1	0	0	0	0	0	0	5	1	0	0	0	0	NA	NA	NA	0	NA	0	0	0	0	0	NA	NA	4.2	0	560	0	0	2540	0	8	9	7.241	1
0	0	40	3	0	37	1	0	1	0	0	SjS	0	5	1	0	0	0	0	0	NA	NA	1	NA	0	0	0	0	0	NA	NA	18.5	1	728	0	0	2824	0	9	10	7.333	0
0	0	39	1	1	32	1	0	0	0	0	SjS	0	NA	0	NA	0	0	0	NA	NA	NA	1	128	0	0	0	1	0	38	-1.74	NA	0	530	0	0	2462	1	9	10	7.272	0
0	1	36	0	0	36	4	0	0	1	1	0	0	7	1	0	0	0	0	NA	0	NA	0	NA	0	0	0	1	0	35	-1.8	4.6	1	450	0	0	1892	1	8	10	7.322	1

## Sheet: Live-birth_only
live_birth	Preterm	week	day	modeCS1	Age	G	P	fertility_treatment	LDA1	Hep1	MCTD以外	SLE1	PSLmg	PSL1	PHT1	Renal1	immune	immune_other	other_antibody	AntiU1-RNPAb	AntiSS-AAb	AntiSS-AAbvalue	Arrhthmia	HDP	GDM	FGR	Previa	FGRweek	FGR_SD	delivery_time	NRFS	Bleeding	Atonic	Bloodtrans	birthweight	gender	Ap 1	Ap 5	UApH	AGA0SFD1HFD2
0	1	36	3	1	29	2	0	0	NA	NA	NA	NA	NA	0	NA	NA	0	NA	NA	NA	0	NA	0	0	0	0	0	NA	NA	NA	NA	800	0	1	2398	0	8	9	7.351	0
0	1	36	3	0	26	2	0	0	NA	NA	NA	NA	NA	0	0	0	0	NA	NA	NA	0	NA	0	0	0	0	0	NA	NA	10.5	NA	446	1	0	2416	1	9	10	7.338	0
0	1	36	NA	0	34	1	0	0	NA	NA	NA	NA	NA	0	NA	NA	NA	NA	NA	NA	NA	NA	0	0	0	0	0	NA	NA	NA	NA	NA	NA	NA	2510	1	NA	NA	NA	0
0	1	35	6	1	28	1	0	0	NA	NA	SLE	1	5	1	NA	NA	NA	NA	NA	NA	NA	NA	0	0	0	1	0	NA	NA	NA	1	570	0	0	2147	0	9	9	7.322	0
0	1	35	5	0	38	2	1	0	1	NA	NA	NA	10	1	1	0	0	NA	NA	64	1	2	0	0	0	1	0	32	-1.7	2	0	100	0	0	1880	1	9	10	7.214	1
0	1	35	5	0	36	2	0	0	0	NA	SjS	0	10	1	0	0	0	NA	NA	16	1	1	0	0	1	1	0	34	-1.7	7	0	80	0	0	1820	0	9	10	7.224	1
0	0	NA	NA	1	24	NA	NA	0	NA	NA	NA	NA	8	1	0	NA	NA	NA	NA	NA	NA	NA	0	0	0	0	0	NA	NA	NA	NA	NA	NA	NA	3180	NA	9	10	NA	NA
0	0	37	4	0	28	1	0	0	NA	NA	NA	NA	NA	0	0	0	0	NA	NA	64	0	NA	0	0	0	0	0	NA	NA	9	NA	692	0	0	2052	1	9	10	7.268	1
0	0	38	4	0	29	3	0	1	NA	NA	IP	0	NA	0	NA	NA	0	NA	NA	500	0	NA	0	1	0	0	0	NA	NA	NA	NA	492	1	0	2432	1	9	10	NA	0
0	0	39	0	0	36	1	0	0	NA	NA	SjS	0	NA	0	NA	NA	NA	NA	NA	NA	NA	NA	0	0	0	0	0	NA	NA	NA	NA	NA	NA	NA	3040	1	NA	NA	NA	0
0	0	40	2	0	30	2	0	0	1	NA	SjS	0	NA	0	0	0	0	NA	カルジオリピン抗体	4	0	NA	0	0	0	0	0	NA	NA	NA	NA	542	0	0	3442	0	9	10	7.268	0
0	0	37	4	0	30	1	0	0	NA	NA	RA	0	10	1	0	0	0	NA	NA	1	0	NA	0	0	0	0	0	NA	NA	NA	NA	90	0	0	2324	1	9	10	7.251	0
0	0	37	6	1	33	6	1	0	NA	NA	NA	NA	7	1	NA	NA	0	NA	NA	1	NA	NA	0	0	0	0	0	NA	NA	NA	NA	NA	0	0	2330	1	8	10	NA	1
0	0	39	4	0	34	1	0	0	NA	NA	SjS	0	NA	0	NA	NA	0	NA	NA	NA	1	64	0	0	0	0	0	NA	NA	NA	NA	452	0	0	3678	1	8	9	7.288	2
0	0	38	3	0	28	4	0	0	NA	NA	NA	NA	7	1	0	0	0	NA	NA	16	0	NA	0	0	0	0	0	NA	NA	NA	NA	177	0	0	2466	0	9	10	7.268	0
0	0	38	1	0	30	2	1	0	NA	NA	SjS	0	NA	0	0	0	0	NA	NA	256	1	256	0	0	0	0	0	NA	NA	NA	NA	303	0	0	2950	0	9	9	7.377	0
0	0	37	5	0	37	3	1	0	NA	NA	SjS	0	NA	0	NA	NA	NA	NA	NA	NA	0	NA	0	0	0	0	0	NA	NA	NA	NA	NA	NA	NA	3524	0	9	NA	7.316	2
0	0	38	3	1	28	NA	NA	0	NA	NA	NA	NA	10	1	NA	NA	NA	NA	NA	1	NA	NA	0	0	0	0	0	NA	NA	NA	NA	NA	0	0	2164	0	9	10	NA	1
0	0	40	NA	0	36	NA	NA	0	NA	NA	NA	NA	NA	0	NA	NA	NA	NA	NA	NA	NA	NA	0	0	0	0	0	NA	NA	NA	NA	NA	NA	NA	NA	NA	NA	NA	NA	NA
0	0	40	0	1	38	1	0	0	0	1	NA	NA	10	1	1	0	0	NA	NA	466	0	NA	0	0	1	0	0	NA	NA	NA	0	530	0	0	3240	1	9	10	7.35	0
0	0	40	6	0	28	1	0	0	0	NA	NA	NA	NA	0	0	0	0	NA	NA	4	1	64	0	0	0	0	0	NA	NA	5.8	1	370	0	0	3336	0	8	9	7.278	0
0	0	38	6	0	31	1	0	0	0	NA	NA	NA	NA	0	0	0	0	NA	NA	16	1	1	0	0	0	1	0	33	-2.01	9.8	1	218	0	0	2238	1	9	10	7.2	1
0	0	38	5	0	39	NA	NA	0	NA	NA	NA	NA	4.5	1	0	NA	0	NA	NA	NA	0	NA	0	0	0	0	0	NA	-2.11	5.2	NA	256	0	0	2236	1	8	9	NA	1
0	0	39	0	0	32	4	1	0	NA	NA	IP	0	5	1	0	0	0	NA	NA	16	0	NA	0	0	0	0	0	NA	NA	5.5	NA	557	1	0	3172	0	9	10	7.244	0
0	0	39	6	0	40	2	1	0	NA	NA	SjS	0	7.5	1	0	0	0	NA	NA	0	0	NA	0	0	0	0	0	NA	NA	6	NA	365	0	0	2778	1	9	10	7.302	0
0	0	40	3	0	35	1	0	0	NA	NA	SjS	0	7.5	1	0	0	0	NA	NA	0	0	NA	0	0	0	0	0	NA	NA	10.8	NA	354	0	0	2848	0	8	10	7.234	0
0	0	38	0	1	30	1	0	0	0	NA	NA	NA	6	1	0	0	1	1	抗M抗体(1倍)	1	1	16	0	0	0	0	0	NA	NA	NA	1	900	0	0	3138	1	8	9	7.272	0
0	0	39	4	0	28	1	0	0	0	NA	SLE	1	7	1	0	1	0	NA	カルジオリピン抗体(11U/mL), NDA抗体陰性	4	0	NA	0	0	0	0	0	NA	NA	9.5	0	268	0	0	2684	1	9	9	7.209	0
0	0	37	6	1	33	2	1	1	0	NA	SLE	1	4	1	0	1	0	1	抗Sm抗体	64	0	NA	0	0	0	0	0	NA	NA	NA	1	420	0	0	2688	0	8	9	7.178	0
0	0	40	3	1	37	1	0	1	0	0	NA	NA	3	1	0	0	0	NA	NA	16	0	NA	0	0	0	1	0	35	-2	NA	0	2405	1	1	2544	1	9	10	7.32	1
0	0	38	1	1	36	1	0	1	0	0	SLE,sjs	1	11	1	0	0	1	3	抗DNA抗体、抗Sm抗体、抗核抗体	32	1	32	0	0	0	0	0	NA	NA	NA	1	2100	1	0	3356	0	9	10	7.384	2
0	0	39	0	1	29	1	0	0	0	0	NA	NA	10	1	0	0	1	3	抗核抗体	16	1	16	0	1	0	0	0	NA	NA	NA	1	940	0	0	3362	0	9	10	なし	0
0	0	38	2	1	41	2	0	1	0	1	APS	0	6	1	0	0	0	NA	NA	NA	NA	NA	0	0	0	0	0	NA	NA	NA	1	1280	0	0	2524	1	9	10	7.286	0
0	0	39	0	0	35	1	0	0	0	0	0	0	5	1	0	0	0	NA	NA	NA	0	NA	0	0	0	0	0	NA	NA	4.2	0	560	0	0	2540	0	8	9	7.241	1
0	0	40	3	0	37	1	0	1	0	0	SjS	0	5	1	0	0	0	0	NA	NA	1	NA	0	0	0	0	0	NA	NA	18.5	1	728	0	0	2824	0	9	10	7.333	0
0	0	39	1	1	32	1	0	0	0	0	SjS	0	NA	0	0	0	0	NA	NA	NA	1	128	0	0	0	1	0	38	-1.74	NA	0	530	0	0	2462	1	9	10	7.272	0
0	1	36	0	0	36	4	0	0	1	1	0	0	7	1	0	0	0	NA	0	NA	0	NA	0	0	0	1	0	35	-1.8	4.6	1	450	0	0	1892	1	8	10	7.322	1
